# Supplementary material for: New causal discovery algorithm over censored variables identifies subtype-specific drivers of breast cancer progression
Source: Gigascience. 2026 May 22;15:giag060. doi: 10.1093/gigascience/giag060 (PMC13235964; doi:10.1093/gigascience/giag060)
Supplement: giag060_Supplemental_Files [file giag060_supplemental_files.zip]

Archive with 2 entries (2 files):
- 4a_CausalCoxMGM_Supplementary_Methods.20250204-pvb.docx
- 4b_CausalCoxMGM_Suppl_Figures.20250204-pvb.pdf
